# Supplementary material for: Assessing the Conservation Priority of Alpine Carabid Beetle Communities by Mapping the Index of Natural Value (INV) in Natura 2000 Habitats in the Brenta Dolomites (Italian Alps)
Source: Insects. 2025 Jun 7;16(6):602. doi: 10.3390/insects16060602 (PMC12193764; doi:10.3390/insects16060602)
Supplement: Supplementary file 1 [file insects-16-00602-s001.zip]

Archive with 2 entries (2 files):
- Peretti_et_al._Table S1.xlsx
- Peretti_et_al._Table_S2.pdf
