# Supplementary material for: Assessing the Conservation Priority of Alpine Carabid Beetle Communities by Mapping the Index of Natural Value (INV) in Natura 2000 Habitats in the Brenta Dolomites (Italian Alps)
Source: Insects. 2025 Jun 7;16(6):602. doi: 10.3390/insects16060602 (PMC12193764; doi:10.3390/insects16060602)
Supplement: Supplementary file 1 [file insects-16-00602-s001.zip › Peretti_et_al._Table S1.xlsx]

## Sheet: Foglio1
	Trap code	Habitat code	Sampling start date	Sampling end date	Altitude (m a.s.l.)	Abax parallelepipedus (Piller & Mitterpacher, 1783)	Abax pilleri Csiki, 1916	Amara quenseli (Schönherr, 1806)	Bembidion bipunctatum (Linnaeus, 1761)	Bembidion glaciale Heer, 1837	Calathus fuscipes (Goeze, 1777)	Calathus melanocephalus (Linné, 1758)	Calathus micropterus (Duftschmid, 1812)	Carabus adamellicola Ganglbauer, 1904	Carabus convexus Fabricius, 1775	Carabus creutzeri Fabricius, 1801	Carabus depressus Bonelli, 1810	Cychrus angustatus Hoppe & Hornschuch, 1825	Cychrus attenuatus (Fabricius, 1792)	Cychrus italicus Bonelli, 1810	Cymindis vaporariorum (Linné, 1758)	Duvalius nambinensis Boldori, 1935	Harpalus latus (Linné, 1758)	Harpalus solitaris Dejean, 1829	Leistus nitidus (Duftschmid, 1812)	Nebria castanea (Bonelli, 1810)	Nebria germarii Heer, 1837	Notiophilus biguttatus (Fabricius, 1779)	Pterostichus burmeisteri Heer, 1838	Pterostichus multipunctatus (Dejean, 1828)	Pterostichus rhaeticus Heer, 1837	Pterostichus unctulatus (Duftschmid, 1812)	Trechus sinuatus Schaum, 1860
	1	8210-8240	2018-07-27	2018-09-27	2891	0	0	0	0	0	0	0	0	0	0	0	0	0	0	0	0	0	0	0	0	0	0	0	0	0	0	0	0
	2	8210-8240	2018-07-27	2018-09-27	2879	0	0	0	0	0	0	0	0	0	0	0	0	0	0	0	0	0	0	0	0	0	0.0322581	0	0	0	0	0	0
	3	8210-8240	2018-07-27	2018-09-27	2860	0	0	0	0	0	0	0	0	0	0	0	0	0	0	0	0	0	0	0	0	0	0.193548	0	0	0	0	0	0
	4	8210-8240	2018-07-27	2018-09-27	2865	0	0	0	0	0	0	0	0	0	0	0	0	0	0	0	0	0	0	0	0	0	0.241935	0	0	0	0	0	0
	5	8210-8240	2018-07-27	2018-09-27	2867	0	0	0	0	0	0	0	0	0	0	0	0	0	0	0	0	0	0	0	0	0	0.225806	0	0	0	0	0	0
	6	8120	2018-07-03	2018-09-19	2564	0	0	0	0	0	0	0	0	0	0	0	0	0	0	0	0	0	0	0	0	0	0.576923	0	0	0	0	0	0
	7	8120	2018-07-03	2018-09-19	2575	0	0	0	0	0	0	0	0	0	0	0	0	0	0	0	0	0	0	0	0	0	0.128205	0	0	0	0	0	0
	8	8120	2018-07-03	2018-09-19	2685	0	0	0	0	0	0	0	0	0	0	0	0	0	0	0	0	0	0	0	0	0	0.0128205	0	0	0	0	0	0
	9	8120	2018-07-03	2018-09-19	2626	0	0	0	0	0	0	0	0	0	0	0	0	0	0	0	0	0	0	0	0	0	0.128205	0	0	0	0	0	0
	10	8120	2018-07-03	2018-09-19	2599	0	0	0	0	0	0	0	0	0	0	0	0	0	0	0	0	0	0	0	0	0	0.128205	0	0	0	0	0	0
	11	8120	2018-06-22	2018-09-26	2479	0	0	0	0	0	0	0	0	0.0104167	0	0	0	0	0	0	0	0	0	0	0	0	0	0	0	0	0	0	0.0104167
	12	8120	2018-06-22	2018-09-26	2391	0	0	0	0	0	0	0	0	0.0729167	0	0	0	0	0	0	0	0	0	0	0	0.0104167	0	0	0	0	0	0	0
	13	8120	2018-06-22	2018-09-26	2422	0	0	0	0	0	0	0	0	0.0104167	0	0.0104167	0	0	0	0	0	0	0	0	0	0.0104167	0	0	0	0	0	0	0
	14	8120	2018-06-22	2018-09-26	2465	0	0	0	0	0	0	0	0	0.0104167	0	0	0	0	0	0	0	0	0	0	0	0	0	0	0	0	0	0	0
	15	8120	2018-06-22	2018-09-26	2443	0	0	0	0	0	0	0	0	0.135417	0	0.229167	0	0	0	0	0	0	0	0	0	0.0104167	0	0	0	0	0	0	0
	16	8120	2018-06-14	2018-09-25	2331	0	0	0	0	0	0	0	0	0.0485437	0	0.00970874	0	0	0	0	0	0	0	0	0	0	0	0	0	0	0	0	0.00970874
	17	6170	2018-06-14	2018-09-25	2310	0	0	0	0	0	0	0	0	0.038835	0	0	0	0	0	0	0	0	0	0	0	0	0	0	0	0.00970874	0	0	0
	18	6170	2018-06-14	2018-09-25	2306	0	0	0	0	0	0	0	0	0	0	0	0	0	0	0	0	0	0	0	0	0	0	0	0	0	0	0	0
	19	6170	2018-06-14	2018-09-25	2298	0	0	0	0	0	0	0	0	0.038835	0	0.0291262	0	0	0	0	0	0	0	0	0	0	0	0	0	0	0	0	0
	20	8120	2018-06-14	2018-09-25	2275	0	0	0	0	0	0	0	0	0.0873786	0	0.0776699	0	0	0	0	0	0	0	0	0	0	0	0	0	0.0194175	0	0	0
	21	8120	2018-06-04	2018-09-25	2161	0	0	0	0	0	0	0	0	0	0	0	0	0	0	0	0	0	0.00884956	0	0	0	0	0	0	0.0619469	0	0	0
	22	8120	2018-06-04	2018-09-25	2116	0	0	0	0	0	0	0	0	0.0265487	0	0	0	0	0	0	0	0	0	0	0	0	0	0	0	0.0353982	0	0	0
	23	6170	2018-06-04	2018-09-25	2118	0	0	0	0	0	0	0	0	0.00884956	0	0.0176991	0	0	0	0	0.00884956	0	0	0	0	0	0	0	0	0.389381	0	0.00884956	0
	24	4070	2018-06-04	2018-09-25	2130	0	0	0.00884956	0	0	0	0	0	0	0	0	0	0	0.00884956	0	0	0	0	0	0	0.00884956	0	0	0	0.256637	0	0.0353982	0
	25	4070	2018-06-04	2018-09-25	2143	0	0	0	0	0	0	0	0	0	0	0	0	0	0	0	0.0176991	0	0	0	0	0	0	0	0	0.221239	0	0	0
	26	9420	2018-05-30	2018-09-25	1858	0	0	0	0	0	0	0	0	0	0	0	0	0	0	0	0	0	0	0	0.0338983	0.00847458	0	0	0	0.194915	0	0.0169492	0
	27	9420	2018-05-30	2018-09-25	1873	0	0	0	0	0	0	0	0	0	0	0	0	0	0.0169492	0	0	0	0	0	0	0	0	0	0	0.194915	0	0	0
	28	9420	2018-05-30	2018-09-25	1892	0	0	0	0	0	0	0	0.0169492	0	0	0	0	0	0	0	0	0	0	0	0.00847458	0	0	0	0	0.237288	0	0.0338983	0
	29	9420	2018-05-30	2018-09-25	1912	0	0	0	0	0	0	0	0	0	0	0	0	0	0	0	0	0	0	0	0	0	0	0	0	0.432203	0	0.0254237	0
	30	9420	2018-05-30	2018-09-25	1938	0	0	0	0	0	0	0	0	0	0	0	0	0	0	0	0	0	0	0	0	0	0	0	0	0.127119	0	0	0
	31	8210-8240	2019-07-25	2019-10-14	2688	0	0	0	0	0	0	0	0	0	0	0	0	0	0	0	0	0	0	0	0	0	0.0493827	0	0	0	0	0	0
	32	8210-8240	2019-07-25	2019-10-14	2654	0	0	0	0	0	0	0	0	0	0	0	0	0	0	0	0	0	0	0	0	0	0.037037	0	0	0	0	0	0
	33	8210-8240	2019-07-25	2019-10-14	2635	0	0	0	0	0	0	0	0	0	0	0	0	0	0	0	0	0	0	0	0	0	0.0864198	0	0	0	0	0	0
	34	8210-8240	2019-07-25	2019-10-14	2617	0	0	0	0	0	0	0	0	0	0	0	0	0	0	0	0	0	0	0	0	0	0	0	0	0	0	0	0
	35	8210-8240	2019-07-25	2019-10-14	2588	0	0	0	0	0	0	0	0	0	0	0	0	0	0	0	0	0	0	0	0	0	0.0123457	0	0	0	0	0	0
	36	8210-8240	2019-07-05	2019-10-14	2510	0	0	0	0	0	0.00990099	0	0	0.039604	0	0.019802	0	0	0	0	0	0	0	0	0	0	0	0.00990099	0	0.029703	0	0	0
	37	8210-8240	2019-07-05	2019-10-14	2504	0	0	0	0	0.019802	0	0	0	0.0990099	0	0.029703	0	0	0	0	0	0.00990099	0	0	0	0.029703	0	0	0	0.029703	0	0	0
	38	8210-8240	2019-07-05	2019-10-14	2499	0	0	0	0	0	0	0	0	0.029703	0	0	0	0	0	0	0	0	0	0	0	0.00990099	0	0	0	0.00990099	0	0	0
	39	8210-8240	2019-07-05	2019-10-14	2488	0	0	0	0	0	0	0	0	0.039604	0	0	0	0	0	0	0	0.00990099	0	0	0	0.029703	0	0	0	0	0	0	0
	40	8210-8240	2019-07-05	2019-10-14	2472	0	0	0	0	0	0	0	0	0.019802	0	0	0	0	0	0	0	0	0	0	0	0	0	0	0	0	0	0	0
	41	6170	2019-06-25	2019-10-14	2240	0	0	0	0	0	0	0.00900901	0	0	0	0.00900901	0	0	0	0	0	0	0	0	0	0	0	0	0	0.27027	0	0	0
	42	6170	2019-06-25	2019-10-14	2235	0	0	0	0	0	0	0.027027	0	0.00900901	0.018018	0	0	0	0	0	0.018018	0	0.027027	0.027027	0	0	0	0	0	0.225225	0	0	0
	43	6170	2019-06-25	2019-10-14	2223	0	0	0	0	0	0	0.018018	0	0	0	0	0	0	0	0	0	0	0.027027	0.027027	0	0	0	0	0	0.117117	0	0	0
	44	6170	2019-06-25	2019-10-14	2207	0	0	0	0	0	0	0.036036	0	0.036036	0.00900901	0	0	0	0	0	0.018018	0	0	0	0	0	0	0	0	0.279279	0	0	0
	45	6170	2019-06-25	2019-10-14	2190	0	0	0	0	0	0	0	0	0.00900901	0.018018	0	0	0	0.00900901	0	0	0	0	0	0	0	0	0	0	0.198198	0	0	0
	46	8120	2019-06-25	2019-09-30	2103	0	0.185567	0	0	0	0	0	0	0.0103093	0	0	0	0	0	0	0	0	0	0	0	0	0	0	0	0	0	0	0
	47	8120	2019-06-25	2019-09-30	2078	0	0.14433	0	0	0	0	0	0	0	0	0	0	0	0	0	0	0	0	0	0	0	0	0	0	0.0103093	0	0	0
	48	8120	2019-06-25	2019-09-30	2069	0	0	0	0	0	0	0	0	0	0	0	0	0	0	0	0	0	0	0	0	0	0	0	0	0	0	0	0
	49	6170	2019-06-25	2019-09-30	2051	0	0	0	0	0	0	0	0	0	0	0	0	0	0	0	0	0	0	0	0	0	0	0	0	0	0	0	0
	50	6170	2019-06-25	2019-09-30	2047	0	0	0	0	0	0	0	0	0	0	0	0	0	0	0	0	0	0	0	0	0	0	0	0	0	0	0	0
	51	9420	2019-06-17	2019-09-30	1943	0	0.514286	0	0	0	0	0	0	0	0	0	0	0	0	0	0	0	0	0	0	0	0	0	0	0.12381	0	0	0
	52	9420	2019-06-17	2019-09-30	1930	0	0	0	0	0	0	0	0.0190476	0	0	0	0	0	0.00952381	0	0	0	0	0	0	0	0	0	0	0.180952	0	0.047619	0
	53	9420	2019-06-17	2019-09-30	1924	0	0	0	0	0	0	0	0.00952381	0	0	0	0	0	0	0	0	0	0	0	0	0	0	0	0	0.0571429	0	0.00952381	0
	54	9420	2019-06-17	2019-09-30	1909	0	0	0	0	0	0	0	0	0	0	0	0	0.00952381	0	0	0	0	0	0	0	0	0	0	0	0.428571	0	0	0
	55	9420	2019-06-17	2019-09-30	1859	0	0	0	0	0	0	0	0	0	0	0	0	0	0	0	0	0	0	0	0	0	0	0	0	0.27619	0	0.00952381	0
	56	8210-8240	2021-07-20	2021-09-21	2529	0	0	0	0	0	0	0	0	0.0634921	0	0	0	0	0	0	0	0	0	0	0	0	0	0	0	0	0	0	0
	57	8210-8240	2021-07-20	2021-09-21	2523	0	0	0	0	0	0	0	0	0.126984	0	0	0	0	0	0	0	0	0	0	0	0	0	0	0	0	0	0	0
	58	8210-8240	2021-07-20	2021-09-21	2523	0	0	0	0	0	0	0	0	0.0634921	0	0	0	0	0	0	0	0	0	0	0	0	0	0	0	0	0	0	0
	59	8210-8240	2021-07-20	2021-09-21	2520	0	0	0	0.015873	0	0	0	0	0.15873	0	0	0	0	0	0	0	0	0	0	0	0	0	0	0	0	0	0	0
	60	8210-8240	2021-07-20	2021-09-21	2519	0	0	0	0	0	0	0	0	0.0793651	0	0.031746	0	0	0	0	0	0	0	0	0	0	0	0	0	0	0	0	0
	61	8210-8240	2021-07-20	2021-09-21	2587	0	0	0	0	0	0	0	0	0	0	0	0	0	0	0	0	0	0	0	0	0	0	0	0	0	0	0	0
	62	8210-8240	2021-07-20	2021-09-21	2584	0	0	0	0	0	0	0	0	0	0	0	0	0	0	0	0	0	0	0	0	0	0	0	0	0	0	0	0
	63	8210-8240	2021-07-20	2021-09-21	2577	0	0	0	0	0	0	0	0	0	0	0	0	0	0	0	0	0	0	0	0	0	0	0	0	0	0	0	0
	64	8210-8240	2021-07-20	2021-09-21	2573	0	0	0	0	0	0	0	0	0	0	0	0	0	0	0	0	0	0	0	0	0	0	0	0	0	0	0	0
	65	8210-8240	2021-07-20	2021-09-21	2573	0	0	0	0	0	0	0	0	0.031746	0	0	0	0	0	0	0	0	0	0	0	0	0	0	0	0	0	0	0
	66	8210-8240	2021-07-20	2021-09-21	2501	0	0	0	0	0	0	0	0	0	0	0.015873	0	0	0	0	0	0	0	0	0	0	0	0	0	0	0	0	0
	67	8210-8240	2021-07-20	2021-09-21	2498	0	0	0	0	0	0	0	0	0.015873	0	0.031746	0	0	0	0	0	0	0	0	0	0	0	0	0	0	0	0	0
	68	8210-8240	2021-07-20	2021-09-21	2494	0	0	0	0	0	0	0	0	0.015873	0	0.031746	0	0	0	0	0	0	0	0	0	0	0	0	0	0	0	0	0
	69	8210-8240	2021-07-20	2021-09-21	2491	0	0	0	0	0	0	0	0	0.031746	0	0.047619	0	0	0	0	0	0	0	0	0	0	0	0	0	0	0	0	0
	70	8210-8240	2021-07-20	2021-09-21	2491	0	0	0	0	0	0	0	0	0.0952381	0	0.031746	0	0	0	0	0.015873	0	0	0	0	0	0	0	0	0	0	0	0
	71	8210-8240	2021-07-20	2021-09-21	2494	0	0	0	0	0	0	0	0	0.0952381	0	0	0	0	0	0	0	0	0	0	0	0	0	0	0	0	0	0	0
	72	8210-8240	2021-07-20	2021-09-21	2489	0	0	0	0	0	0	0	0	0.190476	0	0.015873	0	0	0	0	0	0	0	0	0	0	0	0	0	0	0	0	0
	73	8210-8240	2021-07-20	2021-09-21	2487	0	0	0	0	0	0	0	0	0.047619	0	0	0	0	0	0	0	0	0	0	0	0	0	0	0	0	0	0	0
	74	8210-8240	2021-07-20	2021-09-21	2484	0	0	0	0	0	0	0	0	0.0793651	0	0	0	0	0	0	0	0	0	0	0	0	0	0	0	0	0	0	0
	75	8210-8240	2021-07-20	2021-09-21	2481	0	0	0	0	0	0	0	0	0.111111	0	0	0	0	0	0	0	0	0	0	0	0	0	0	0	0	0	0	0
	76	8210-8240	2021-08-10	2021-09-21	2650	0	0	0	0	0	0	0	0	0	0	0	0	0	0	0	0	0	0	0	0	0	0	0	0	0	0	0	0
	77	8210-8240	2021-08-10	2021-09-21	2645	0	0	0	0	0	0	0	0	0	0	0	0	0	0	0	0	0	0	0	0	0	0.0714286	0	0	0	0	0	0
	78	8210-8240	2021-08-10	2021-09-21	2642	0	0	0	0	0	0	0	0	0	0	0	0	0	0	0	0	0	0	0	0	0	0	0	0	0	0	0	0
	79	8210-8240	2021-08-10	2021-09-21	2642	0	0	0	0	0	0	0	0	0	0	0	0	0	0	0	0	0	0	0	0	0	0.0238095	0	0	0	0	0	0
	80	8210-8240	2021-08-10	2021-09-21	2634	0	0	0	0	0	0	0	0	0.0238095	0	0	0	0	0	0	0	0	0	0	0	0	0	0	0	0	0	0	0
	81	8210-8240	2022-05-30	2022-08-26	1697	0	0	0	0	0	0	0	0	0	0	0	0	0	0	0	0	0	0	0	0	0	0	0	0	0	0	0	0
	82	4070	2022-05-30	2022-08-26	1679	0	0	0	0	0	0	0	0	0	0	0	0	0	0	0	0	0	0	0	0	0	0	0	0	0.511364	0	0	0
	83	4070	2022-05-30	2022-08-26	1675	0	0.113636	0	0	0	0	0	0.0113636	0	0	0	0	0	0.0113636	0	0	0	0	0	0	0	0	0	0	0.477273	0	0.0227273	0
	84	4070	2022-05-30	2022-08-26	1675	0	0	0	0	0	0	0	0	0	0	0	0	0	0	0	0	0	0	0	0	0	0	0	0	0	0	0	0
	85	4070	2022-05-30	2022-08-26	1668	0	0	0	0	0	0	0	0	0	0	0	0	0	0	0	0	0	0	0	0	0	0	0.0113636	0	0.863636	0	0	0
	86	9130	2022-05-31	2022-08-26	1493	0	0	0	0	0	0	0	0.0229885	0	0	0	0	0	0.0114943	0	0	0	0	0	0.0344828	0	0	0	0	0.586207	0	0	0
	87	9130	2022-05-31	2022-08-26	1498	0	0.0114943	0	0	0	0	0	0.0114943	0	0	0	0	0	0.0229885	0	0	0	0	0	0.0114943	0	0	0.0229885	0	2.67816	0	0	0
	88	9130	2022-05-31	2022-08-26	1494	0	0	0	0	0	0	0	0.0229885	0	0	0	0	0	0.045977	0	0	0	0	0	0.0689655	0	0	0	0	2.55172	0	0.045977	0
	89	9130	2022-05-31	2022-08-26	1502	0	0	0	0	0	0	0	0	0	0	0	0	0	0	0	0	0	0	0	0	0	0	0	0	0.0114943	0	0	0
	90	No Natura 2000 habitat	2022-05-31	2022-08-26	1501	0	0	0	0	0	0	0	0	0	0	0	0	0	0	0	0	0	0	0	0	0	0	0	0	0.517241	0	0	0
	91	9130	2022-05-31	2022-08-26	1309	0	0.448276	0	0	0	0	0	0	0	0	0	0	0	0	0	0	0	0	0	0	0	0	0.0114943	0	0	0	0	0
	92	9130	2022-05-31	2022-08-26	1313	0.0114943	0.770115	0	0	0	0	0	0	0	0	0	0	0	0	0	0	0	0	0	0.0114943	0	0	0	0.218391	0	0	0	0
	93	9130	2022-05-31	2022-08-26	1317	0	0.505747	0	0	0	0	0	0	0	0	0	0	0	0	0	0	0	0	0	0	0	0	0	0.0344828	0.172414	0	0	0
	94	9130	2022-05-31	2022-08-26	1319	0	0.91954	0	0	0	0	0	0	0	0	0	0	0	0	0	0	0	0	0	0	0	0	0	0	0.0344828	0	0	0
	95	9130	2022-05-31	2022-08-26	1316	0	1.97701	0	0	0	0	0	0	0	0	0	0	0	0	0	0	0	0	0	0	0	0	0	0.0229885	0	0	0	0
	96	No Natura 2000 habitat	2022-05-30	2022-08-26	1082	0.784091	0.852273	0	0	0	0	0	0	0	0	0	0	0	0	0	0	0	0	0	0	0	0	0	0.159091	0	0	0	0
	97	No Natura 2000 habitat	2022-05-30	2022-08-26	1082	0.409091	0.977273	0	0	0	0	0	0	0	0	0	0	0	0	0	0	0	0	0	0	0	0	0	0.102273	0	0	0	0
	98	No Natura 2000 habitat	2022-05-30	2022-08-26	1087	0.227273	1.21591	0	0	0	0	0	0	0	0	0	0	0	0	0	0	0	0	0	0	0	0	0	0.113636	0	0	0	0
	99	No Natura 2000 habitat	2022-05-30	2022-08-26	1087	0.386364	1.23864	0	0	0	0	0	0	0	0	0	0	0	0	0	0	0	0	0	0	0	0	0	0.0681818	0	0	0	0
	100	No Natura 2000 habitat	2022-05-30	2022-08-26	1086	0.397727	1.29545	0	0	0	0	0	0	0	0	0	0	0	0	0.0113636	0	0	0	0	0.0113636	0	0	0	0.193182	0	0	0	0
	101	4070	2023-07-07	2023-09-12	1733	0	0	0	0	0	0	0	0	0	0	0	0	0	0	0	0	0	0	0	0	0	0	0	0	0.0149254	0	0	0
	102	4070	2023-07-07	2023-09-12	1729	0	0	0	0	0	0	0	0	0	0	0	0	0	0	0	0	0	0	0	0	0	0	0	0	0	0	0	0
	103	4070	2023-07-07	2023-09-12	1729	0	0	0	0	0	0	0	0	0	0	0	0	0	0	0	0	0	0	0	0	0	0	0	0	0	0	0	0
	104	4070	2023-07-07	2023-09-12	1726	0	0	0	0	0	0	0	0	0	0	0	0	0	0	0	0	0	0	0	0	0	0	0	0	0	0	0	0
	105	4070	2023-07-07	2023-09-12	1726	0	0	0	0	0	0	0	0	0	0	0	0	0	0	0	0	0	0	0	0	0	0	0	0	0.0149254	0	0.0149254	0
	106	9410	2023-07-07	2023-09-12	1653	0	0	0	0	0	0	0	0	0	0	0	0	0	0	0	0	0	0	0	0	0	0	0	0	0.149254	0	0.0746269	0
	107	9410	2023-07-07	2023-09-12	1652	0	0	0	0	0	0	0	0.0746269	0	0	0	0	0	0	0	0	0	0	0	0.0149254	0	0	0	0	0.223881	0	0.134328	0
	108	9410	2023-07-07	2023-09-12	1652	0	0	0	0	0	0	0	0	0	0	0	0.0447761	0	0	0	0	0	0	0	0	0	0	0	0	0.597015	0	0.119403	0
	109	9410	2023-07-07	2023-09-12	1652	0	0	0	0	0	0	0	0	0	0	0	0.0149254	0	0.0149254	0	0	0	0	0	0.0149254	0	0	0.0298507	0	0.283582	0	0.208955	0
	110	9410	2023-07-07	2023-09-12	1651	0	0	0	0	0	0	0	0	0	0	0	0	0	0	0	0	0	0	0	0	0	0	0	0	0.164179	0	0.164179	0
	111	7230	2023-07-07	2023-09-12	1654	0	0	0	0	0	0	0	0	0	0	0	0	0	0	0	0	0	0	0	0	0	0	0	0	0.149254	0.0298507	0.0149254	0
	112	7230	2023-07-07	2023-09-12	1653	0.0149254	0	0	0	0	0	0	0	0	0	0	0	0	0	0	0	0	0	0	0	0	0	0	0	0.0597015	0	0	0
	113	9410	2023-07-07	2023-09-12	1652	0	0	0	0	0	0	0	0	0	0	0	0	0	0	0	0	0	0	0	0	0	0	0	0	0.104478	0.0149254	0	0
	114	7230	2023-07-07	2023-09-12	1653	0	0	0	0	0	0	0	0	0	0	0	0	0	0	0	0	0	0	0	0	0	0	0	0	0	0.0149254	0	0
	115	7230	2023-07-07	2023-09-12	1652	0	0	0	0	0	0	0	0	0	0	0	0	0	0	0	0	0	0	0	0	0	0	0	0	0.0447761	0.164179	0	0
	Wing morphology					B	B						B	B	B	B	B	B	B	B		B				B	B		B	B		B	B
	Diet													Z		Z	Z	Z	Z	Z			Z	Z	Z
	Chorology													E		E						E					E						E
